# Supplementary material for: In Silico Identification of Dual-Action Compounds Targeting TLR2 and Streptococcus mutans Proteins for the Prevention of Early Childhood Caries
Source: Dent J (Basel). 2026 May 14;14(5):301. doi: 10.3390/dj14050301 (PMC13205492; doi:10.3390/dj14050301)
Supplement: Supplementary file 1 [file dentistry-14-00301-s001.zip]

Archive with 1 entries (1 files):
- dentistry-4250569-supplementary.xlsx
