# Supplementary material for: In Silico Identification of Dual-Action Compounds Targeting TLR2 and Streptococcus mutans Proteins for the Prevention of Early Childhood Caries
Source: Dent J (Basel). 2026 May 14;14(5):301. doi: 10.3390/dj14050301 (PMC13205492; doi:10.3390/dj14050301)
Supplement: Supplementary file 1 [file dentistry-14-00301-s001.zip › dentistry-4250569-supplementary.xlsx]

## Sheet: candidate compounds 
	Molecule	Canonical SMILES	Formula	MW
1	Z9094100592	CC(N1CCN(CC1=O)c1nc(NCc2ccc(cc2)Oc2ccccc2)c2c(n1)n(cn2)C(C)C)C	C28H33N7O2	499.61
2	Z7684613096	CCC(NC(=O)c1cccc(c1)CNc1nc(NCC2CCN(CC2)C(=O)C)c2c(n1)C(C)(C)CCC2)C	C30H44N6O2	520.71
3	Z9094100407	COCC(=O)N1CCN(CC1)c1nc(NCc2ccc(cc2)c2ccccc2)c2c(n1)n(cn2)C(C)C	C28H33N7O2	499.61
4	V026-2345	COCc1nc(NC2CCC(CC2)NC(=O)c2ccc(cc2)OC)c2c(n1)n(nc2C)c1ccc(cc1)C	C29H34N6O3	514.62
5	V026-2549	COCc1nc(NC2CCC(CC2)NC(=O)c2cccc(c2)OC)c2c(n1)n(nc2C)c1ccc(cc1)C	C29H34N6O3	514.62

## Sheet: Genes
ACE	Angiotensin-converting enzyme
AGRP	Agouti-related protein
ALOX15	Arachidonate 15-lipoxygenase
AMELX	Amelogenin, X isoform
ANLN	Anillin
ARTN	Artemin
BMP2	Bone morphogenetic protein 2
CA6	Carbonic anhydrase 6
CAMP	Cathelicidin antimicrobial peptide
CD14	Monocyte differentiation antigen CD14
CD79A	B-cell antigen receptor complex-associated protein alpha chain
CXCL8	Interleukin-8
DAG1	Dystroglycan 1
DEFB1	Beta-defensin 1
DEFB103A	Beta-defensin 103
DEFB4A	Defensin beta 4A
DLX3	Homeobox protein DLX-3
DMBT1	Scavenger receptor cysteine-rich domain-containing protein DMBT1
ELK3	ETS domain-containing protein Elk-3
ELK4	ETS domain-containing protein Elk-4
ENAM	Enamelin
GPX1	Glutathione peroxidase 1
HLA-DQB1	HLA class II histocompatibility antigen, DQ beta 1 chain
HLA-DRB1	HLA class II histocompatibility antigen, DRB1 beta chain
HTN3	Histatin-3
IL17F	Interleukin-17F
IL6	Interleukin-6
KLK4	Kallikrein-4
LCN2	Neutrophil gelatinase-associated lipocalin
LPO	Lactoperoxidase
LRRCC1	Leucine-rich repeat and coiled-coil domain-containing protein 1
LTF	Lactotransferrin
MBL2	Mannose-binding protein C
MMP16	Matrix metalloproteinase-16
MMP20	Matrix metalloproteinase-20
MMP9	Matrix metalloproteinase-9
MTR	Methionine synthase
MTRR	Methionine synthase reductase
MUC5B	Mucin-5B
MUC7	Mucin-7
PRH1	Salivary acidic proline-rich phosphoprotein 1/2
PSAP	Prosaposin
PTPRH	Receptor-type tyrosine-protein phosphatase H
SCLT1	Sodium channel and clathrin linker 1
SLPI	Antileukoproteinase
STATH	Statherin
TAS1R2	Taste receptor type 1 member 2
TIMP1	Metalloproteinase inhibitor 1
TIMP2	Metalloproteinase inhibitor 2
TLR2	Toll-like receptor 2
TNF	Tumor necrosis factor
TNFSF11	Tumor necrosis factor ligand superfamily member 11
TUFT1	Tuftelin
VDR	Vitamin D3 receptor
